# Supplementary material for: Data on distribution, demographic structure and grazing of the dominant mesozooplankton species in the Yenisei estuary and adjacent shelf in early summer
Source: Data Brief. 2020 Jun 12;31:105856. doi: 10.1016/j.dib.2020.105856 (PMC7317680; doi:10.1016/j.dib.2020.105856)
Supplement: Supplementary file 1 [file mmc1.xml]

<?xml version="1.0" encoding="utf-8" standalone="no"?>
<data>
  <datasets>
    <author>adrits@mail.ru</author>
    <type>0</type>
    <dataset>
      <value>6</value>
      <reason>Other (please explain)</reason>
      <comments>This is a supplementary data file along with the manuscript </comments>
    </dataset>
  </datasets>
</data>
